# Supplementary material for: Identification and Pathogenicity Analysis of Huaxiibacter chinensis Qf-1 in Mink (Neogale vison)
Source: Microorganisms. 2025 Jul 8;13(7):1604. doi: 10.3390/microorganisms13071604 (PMC12300476; doi:10.3390/microorganisms13071604)
Supplement: Supplementary file 1 [file microorganisms-13-01604-s001.zip]

Archive with 6 entries (6 files):
- FigureS1 the COG annotation of  H. chinensis Qf-1.png
- Table S1 the analysis of Average Nucleotide Identity (ANI).xml
- Table S2 the summary of TCS of H. chinensis Qf-1.pdf
- Table S3 the summary of VFDB of H. chinensis Qf-1.xlsx
- Table S4 the summary of CARD of H. chinensis Qf-1.xlsx
- Table S5 the summary of T3SS of H. chinensis Qf-1.xlsb
