# Supplementary material for: Identification and Pathogenicity Analysis of Huaxiibacter chinensis Qf-1 in Mink (Neogale vison)
Source: Microorganisms. 2025 Jul 8;13(7):1604. doi: 10.3390/microorganisms13071604 (PMC12300476; doi:10.3390/microorganisms13071604)
Supplement: Supplementary file 1 [file microorganisms-13-01604-s001.zip › Table S1 the analysis of Average Nucleotide Identity (ANI).xml]

<?xml version="1.0"?>
<?mso-application progid="Excel.Sheet"?>
<Workbook xmlns="urn:schemas-microsoft-com:office:spreadsheet"
 xmlns:o="urn:schemas-microsoft-com:office:office"
 xmlns:x="urn:schemas-microsoft-com:office:excel"
 xmlns:dt="uuid:C2F41010-65B3-11d1-A29F-00AA00C14882"
 xmlns:ss="urn:schemas-microsoft-com:office:spreadsheet"
 xmlns:html="http://www.w3.org/TR/REC-html40">
 <DocumentProperties xmlns="urn:schemas-microsoft-com:office:office">
  <LastAuthor>陈川泽</LastAuthor>
  <Created>2025-05-22T01:23:20Z</Created>
  <LastSaved>2025-05-22T02:13:48Z</LastSaved>
  <Version>16.00</Version>
 </DocumentProperties>
 <CustomDocumentProperties xmlns="urn:schemas-microsoft-com:office:office">
  <ICV dt:dt="string">9BC785A52D1048AF80864B000ACD5DD9_13</ICV>
  <KSOProductBuildVer dt:dt="string">2052-12.1.0.21171</KSOProductBuildVer>
 </CustomDocumentProperties>
 <OfficeDocumentSettings xmlns="urn:schemas-microsoft-com:office:office">
  <AllowPNG/>
 </OfficeDocumentSettings>
 <ExcelWorkbook xmlns="urn:schemas-microsoft-com:office:excel">
  <WindowHeight>7890</WindowHeight>
  <WindowWidth>21570</WindowWidth>
  <WindowTopX>32767</WindowTopX>
  <WindowTopY>32767</WindowTopY>
  <ProtectStructure>False</ProtectStructure>
  <ProtectWindows>False</ProtectWindows>
 </ExcelWorkbook>
 <Styles>
  <Style ss:ID="Default" ss:Name="Normal">
   <Alignment ss:Vertical="Center"/>
   <Borders/>
   <Font ss:FontName="宋体" x:CharSet="134" ss:Size="11" ss:Color="#000000"/>
   <Interior/>
   <NumberFormat/>
   <Protection/>
  </Style>
 </Styles>
 <Worksheet ss:Name="gtdbtk.bac120.summary (1)">
  <Table ss:ExpandedColumnCount="5" ss:ExpandedRowCount="3" x:FullColumns="1"
   x:FullRows="1" ss:DefaultColumnWidth="54" ss:DefaultRowHeight="13.5">
   <Column ss:AutoFitWidth="0" ss:Width="468.75"/>
   <Column ss:AutoFitWidth="0" ss:Width="882.75"/>
   <Column ss:AutoFitWidth="0" ss:Width="116.25"/>
   <Row ss:AutoFitHeight="0">
    <Cell><Data ss:Type="String">TableS1 the  analysis of Average Nucleotide Identity (ANI)</Data></Cell>
   </Row>
   <Row ss:AutoFitHeight="0">
    <Cell><Data ss:Type="String">Sample</Data></Cell>
    <Cell><Data ss:Type="String">classification</Data></Cell>
    <Cell><Data ss:Type="String">fastani_reference</Data></Cell>
    <Cell><Data ss:Type="String">fastani_ani</Data></Cell>
    <Cell><Data ss:Type="String">fastani_af</Data></Cell>
   </Row>
   <Row ss:AutoFitHeight="0">
    <Cell><Data ss:Type="String">HX</Data></Cell>
    <Cell><Data ss:Type="String">d__Bacteria;p__Pseudomonadota;c__Gammaproteobacteria;o__Enterobacterales;f__Enterobacteriaceae;g__Huaxiibacter;s__Huaxiibacter chinensis</Data></Cell>
    <Cell><Data ss:Type="String">GCF_022171985.1</Data></Cell>
    <Cell><Data ss:Type="Number">98.77</Data></Cell>
    <Cell><Data ss:Type="Number">0.90900000000000003</Data></Cell>
   </Row>
  </Table>
  <WorksheetOptions xmlns="urn:schemas-microsoft-com:office:excel">
   <Unsynced/>
   <Print>
    <ValidPrinterInfo/>
    <PaperSizeIndex>9</PaperSizeIndex>
    <HorizontalResolution>600</HorizontalResolution>
    <VerticalResolution>0</VerticalResolution>
   </Print>
   <Selected/>
   <Panes>
    <Pane>
     <Number>3</Number>
     <ActiveRow>1</ActiveRow>
     <RangeSelection>R2C1:R3C1</RangeSelection>
    </Pane>
   </Panes>
   <ProtectObjects>False</ProtectObjects>
   <ProtectScenarios>False</ProtectScenarios>
  </WorksheetOptions>
 </Worksheet>
</Workbook>
