# Supplementary material for: Identification and Pathogenicity Analysis of Huaxiibacter chinensis Qf-1 in Mink (Neogale vison)
Source: Microorganisms. 2025 Jul 8;13(7):1604. doi: 10.3390/microorganisms13071604 (PMC12300476; doi:10.3390/microorganisms13071604)
Supplement: Supplementary file 1 [file microorganisms-13-01604-s001.zip › Table S3 the summary of VFDB of H. chinensis Qf-1.xlsx]

## Sheet: Sheet1
TableS3 the summary of VFDB of H. chinensis Qf-1
ORF name	VF gene	VF_id(gb number)	evalue	bitscore	Identity	aln_ratio
chr_109	rfaF	VFG013400(gb|WP_005693429)	3.68e-157	444	64.08	0.99422
chr_110	rfaD	VFG013407(gb|WP_005690709)	0	506	77.273	0.996753
chr_193	tufA	VFG046474(gb|WP_014714676)	0	655	82.188	0.997462
chr_213	hemE	VFG013612(gb|WP_011609686)	0	586	78.531	1
chr_223	icl	VFG009263(gb|WP_011726191)	0	530	61.358	0.974299
chr_232	pgi	VFG013531(gb|WP_011272485)	0	877	75.046	1
chr_330	htpB	VFG010484(gb|WP_197535716)	0	777	75.475	0.958106
chr_532	cdiB	VFG036039(gb|WP_001305333)	0	739	66	0.932203
chr_573	cheD	VFG043209(gb|WP_005168769)	0	729	71.634	1
chr_636	PMI_RS01115	VFG044281(gb|WP_012367516)	4.90e-118	338	63.922	0.965909
chr_637	PMI_RS01110	VFG044280(gb|WP_004244967)	1.05e-170	479	74.212	0.966667
chr_639	dnaK	VFG043573(gb|NP_219906)	0	716	61	0.895455
chr_713	lpxC	VFG013414(gb|WP_012054478)	0	503	77.303	0.996721
chr_722	hcpB	VFG042799(gb|WP_001025202)	0	620	66.594	1
chr_723	hcpA	VFG042800(gb|WP_000360900)	3.62e-88	253	79.452	1
chr_769	hemL	VFG013618(gb|WP_011609384)	0	654	70.188	0.986111
chr_792	lpxD	VFG013379(gb|WP_011609132)	1.49e-168	472	65.396	1
chr_794	lpxA	VFG013394(gb|WP_011609513)	1.29e-137	387	70.992	1
chr_795	lpxB	VFG013386(gb|WP_012054516)	6.14e-173	487	62.865	0.966667
chr_810	IlpA	VFG045346(gb|WP_011149697)	2.43e-125	357	66.421	1
chr_831	aec30	VFG035488(gb|WP_001331531)	0	2047	87.186	1
chr_832	aec29	VFG035523(gb|WP_001306815)	0	657	69.409	0.985417
chr_833	tagO	VFG041162(gb|WP_000089148)	3.60e-123	349	71.774	1
chr_834	aec27/clpV	VFG035568(gb|WP_000614417)	0	1479	84.009	0.984799
chr_835	aec26	VFG035586(gb|WP_001282177)	5.05e-172	474	90.8	0.984252
chr_836	aec25	VFG035613(gb|WP_000224516)	0	833	89.286	1
chr_837	aec24	VFG035652(gb|WP_001013424)	7.03e-99	282	76.705	0.994253
chr_838	aec23	VFG035664(gb|WP_000433564)	0	750	84.687	0.990698
chr_839	aec22	VFG035701(gb|WP_000896719)	0	592	88.401	0.91404
chr_840	tssF	VFG035726(gb|WP_000863395)	0	1117	86.297	1
chr_841	aec19	VFG035737(gb|WP_001189667)	1.47e-62	188	65.468	0.985816
chr_842	aec18	VFG035762(gb|WP_000111582)	0	977	93.522	1
chr_843	aec17	VFG035785(gb|WP_000041480)	1.23e-78	231	68.712	0.976048
chr_844	SG_RS05300	VFG041172(gb|WP_001142966)	4.07e-128	356	97.093	1
chr_845	aec15	VFG035855(gb|WP_000053628)	0	920	67.564	0.995455
chr_851	aec15	VFG035855(gb|WP_000053628)	0	922	66.962	1
chr_855	aec15	VFG035855(gb|WP_000053628)	0	922	67.463	0.998485
chr_868	gmhA/lpcA	VFG013171(gb|WP_012341650)	1.95e-110	313	77.083	0.984615
chr_875	nmpC	VFG043568(gb|NP_460531)	1.48e-152	433	60.989	1
chr_993	clpP	VFG000077(gb|NP_465991)	1.01e-97	281	66.495	0.979798
chr_1031	acrB	VFG049136(gb|WP_014228207)	0	1956	92.374	1
chr_1032	acrA	VFG049125(gb|WP_004136054)	0	668	85.93	1
chr_1076	fimA	VFG004068(gb|WP_000681029)	2.12e-89	259	71.591	0.951351
chr_1078	fimC	VFG000445(gb|NP_459540)	1.12e-109	314	67.391	0.991304
chr_1079	fimD	VFG042682(gb|CAD56973)	0	1300	73.081	0.970218
chr_1080	fimH	VFG021168(gb|WP_000708656)	2.37e-165	464	67.262	1
chr_1081	fimF	VFG042684(gb|CAD56975)	1.84e-70	210	63.415	0.993902
chr_1178	sitA	VFG012572(gb|WP_000555630)	0	522	81.457	0.993421
chr_1179	sitB	VFG034214(gb|WP_000983710)	4.86e-165	457	85.824	0.949091
chr_1180	sitC	VFG034227(gb|WP_000992805)	0	513	91.489	0.989474
chr_1181	sitD	VFG012590(gb|WP_000968139)	5.00e-164	456	81.159	0.968421
chr_1183	fepA	VFG048511(gb|WP_014228348)	0	1310	83.4	1
chr_1184	fes	VFG044159(gb|WP_000125846)	0	579	68.579	0.99
chr_1186	entF	VFG048493(gb|WP_012542492)	0	2015	77.924	0.998453
chr_1187	fepC	VFG013021(gb|WP_000140647)	7.64e-171	472	86.038	0.97786
chr_1188	fepG	VFG013033(gb|WP_000640995)	2.06e-173	484	83.742	0.987879
chr_1189	fepD	VFG048467(gb|WP_012068425)	0	514	85.672	1
chr_1190	entS	VFG044165(gb|WP_001041793)	0	588	82.212	1
chr_1191	fepB	VFG048441(gb|WP_014837776)	0	528	81.47	0.981191
chr_1192	entC	VFG012991(gb|WP_000381303)	0	634	78.517	1
chr_1193	entE	VFG048421(gb|WP_014837778)	0	927	82.959	0.998131
chr_1194	entB	VFG012980(gb|NP_706450)	0	518	85.965	1
chr_1195	entA	VFG048404(gb|WP_008805588)	5.27e-162	448	89.243	1
chr_1284	fur	VFG000478(gb|NP_459678)	1.36e-104	295	97.26	0.973333
chr_1471	epsE	VFG007101(gb|WP_011262832)	0	593	61.538	0.963928
chr_1473	gspG	VFG040912(gb|WP_011094630)	3.30e-75	220	75.182	0.938356
chr_1532	msbA	VFG013253(gb|WP_011609176)	0	798	66.379	0.996564
chr_1536	nueA	VFG038845(gb|WP_016351249)	1.84e-126	358	70.916	0.992095
chr_1569	ompA	VFG043544(gb|WP_000750416)	0	606	87.429	1
chr_1617	cgsG	VFG045788(gb|WP_001189322)	0	543	94.224	1
chr_1618	cgsF	VFG046069(gb|WP_001264088)	3.39e-79	229	88.406	1
chr_1619	cgsE	VFG045790(gb|WP_000833288)	9.56e-80	230	84.496	1
chr_1620	cgsD	VFG045791(gb|WP_000481500)	2.27e-144	400	87.5	1
chr_1621	csgB	VFG021253(gb|WP_000791656)	4.88e-80	233	75.497	1
chr_1622	csgA	VFG045793(gb|WP_000771429)	1.21e-77	227	83.553	1
chr_1648	flgN	VFG043019(gb|NP_460142)	2.19e-84	243	85.714	1
chr_1649	flgM	VFG043020(gb|NP_460143)	6.72e-53	160	81.443	1
chr_1650	flgA	VFG043021(gb|NP_460144)	1.32e-119	338	74.886	1
chr_1651	flgB	VFG043022(gb|NP_460145)	1.05e-85	246	85.507	1
chr_1652	flgC	VFG043075(gb|WP_001196460)	2.07e-92	263	97.015	1
chr_1653	flgD	VFG043024(gb|NP_460147)	1.15e-130	367	80.085	1
chr_1654	flgE	VFG043077(gb|WP_000885860)	0	659	83.871	1
chr_1655	flgF	VFG043078(gb|WP_000349287)	1.65e-163	452	88.048	1
chr_1656	flgG	VFG043079(gb|WP_000625837)	0	516	98.846	1
chr_1657	flgH	VFG043080(gb|WP_001295442)	9.64e-150	416	91.81	1
chr_1658	flgI	VFG043029(gb|NP_460152)	0	612	90.959	1
chr_1659	flgJ	VFG043030(gb|NP_460153)	0	533	83.281	1
chr_1660	flgK	VFG043083(gb|WP_000096470)	0	806	72.777	1
chr_1661	flgL	VFG043032(gb|NP_460155)	8.52e-178	494	74.763	1
chr_1672	flmH	VFG038840(gb|WP_005300916)	1.38e-138	389	77.049	1
chr_1673	acpXL	VFG011430(gb|WP_002963616)	1.31e-25	89.7	60.256	1
chr_1691	iutA	VFG048611(gb|WP_014228851)	0	1209	78.659	1
chr_1708	phoQ	VFG021077(gb|WP_001031685)	0	843	82.716	0.997947
chr_1709	phoP	VFG000475(gb|NP_460201)	5.50e-155	428	93.304	1
chr_1812	YPO_RS02415	VFG044136(gb|WP_002209059)	1.43e-128	370	63.961	0.922156
chr_1814	chuS	VFG000916(gb|WP_001017192)	0	562	76.901	1
chr_1815	chuA	VFG012601(gb|WP_000089584)	0	1118	80.787	1
chr_1873	sodB	VFG001867(gb|WP_016357051)	1.21e-100	288	68.063	0.994792
chr_1936	gtrB	VFG000670(gb|NP_706258)	1.17e-141	402	62.013	0.996764
chr_2015	adeG	VFG037718(gb|WP_001027069)	0	1201	60.861	0.983947
chr_2206	nmpC	VFG043568(gb|NP_460531)	0	578	80.274	1
chr_2266	nmpC	VFG043568(gb|NP_460531)	3.24e-157	446	62.533	1
chr_2381	galU	VFG013348(gb|WP_012054583)	4.11e-143	403	72.556	0.901695
chr_2408	kdsA	VFG013466(gb|WP_005654784)	2.19e-176	487	82.332	0.996479
chr_2493	msbB2	VFG020187(gb|WP_012421740)	2.48e-158	444	66.346	0.993631
chr_2502	CBU_1566	VFG039536(gb|NP_820549)	2.77e-103	299	60.082	0.995902
chr_2516	flhE	VFG043033(gb|NP_460869)	2.34e-71	209	76.923	1
chr_2517	flhA	VFG043086(gb|WP_000067016)	0	1246	94.461	0.991329
chr_2518	flhB	VFG043035(gb|NP_460871)	0	561	85.185	0.845953
chr_2524	cheZ	VFG043036(gb|NP_460872)	9.94e-135	376	90.654	1
chr_2525	cheY	VFG043089(gb|WP_000763867)	2.45e-86	247	94.574	1
chr_2526	cheB	VFG043038(gb|NP_460874)	0	669	94.842	1
chr_2527	cheR	VFG043039(gb|NP_460875)	0	550	90.625	1
chr_2529	cheM	VFG043040(gb|NP_460876)	0	796	76.661	1
chr_2537	cheW	VFG043041(gb|NP_460877)	3.45e-112	315	93.413	1
chr_2538	cheA	VFG043042(gb|NP_460878)	0	1134	85.947	0.997019
chr_2539	motB	VFG043043(gb|NP_460879)	0	555	87.379	1
chr_2540	motA	VFG043044(gb|NP_460880)	0	578	94.915	1
chr_2541	flhC	VFG043097(gb|WP_001291603)	2.01e-135	376	93.75	1
chr_2542	flhD	VFG043098(gb|WP_001302091)	2.38e-48	149	84.524	0.724138
chr_2579	fliY	VFG043047(gb|NP_460907)	3.56e-177	488	91.353	1
chr_2580	fliZ	VFG043048(gb|NP_460908)	2.06e-109	310	79.781	1
chr_2581	fliA	VFG043049(gb|NP_460909)	3.38e-159	440	95.633	0.958159
chr_2583	fliD	VFG043103(gb|WP_000146755)	0	671	76.17	1
chr_2584	fliS	VFG043104(gb|WP_000270418)	1.43e-67	200	73.529	1
chr_2585	fliT	VFG043105(gb|WP_001015033)	1.07e-51	159	65.546	0.983471
chr_2591	gtrB	VFG000670(gb|NP_706258)	0	562	87.171	0.983819
chr_2665	fliE	VFG043106(gb|WP_001274299)	1.15e-58	175	87.379	0.980769
chr_2666	fliF	VFG043056(gb|NP_460922)	0	944	85.662	0.971429
chr_2667	fliG	VFG043108(gb|WP_000067959)	0	611	96.845	0.957704
chr_2668	fliH	VFG043058(gb|NP_460924)	3.01e-109	312	86.802	0.838298
chr_2669	fliI	VFG043059(gb|NP_460925)	0	849	92.982	1
chr_2670	fliJ	VFG043060(gb|NP_460926)	1.63e-85	246	84.354	1
chr_2672	fliL	VFG043062(gb|NP_460928)	2.07e-82	239	85.161	1
chr_2673	fliM	VFG043063(gb|NP_460929)	0	648	94.611	1
chr_2674	fliN	VFG043064(gb|NP_460930)	1.96e-90	258	93.431	1
chr_2675	fliO	VFG043065(gb|NP_460931)	3.33e-57	173	74.194	0.992
chr_2676	fliP	VFG043066(gb|NP_460932)	5.11e-161	445	92.245	1
chr_2677	fliQ	VFG043067(gb|NP_460933)	2.36e-44	138	88.764	1
chr_2678	fliR	VFG043068(gb|NP_460934)	1.15e-131	371	83.051	0.893939
chr_2679	rcsA	VFG049002(gb|WP_008804210)	3.67e-105	301	69.082	1
chr_2741	KPR_RS09045	VFG048986(gb|WP_004144150)	0	602	83.483	0.997006
chr_2742	ugd	VFG048973(gb|WP_000704907)	0	728	89.691	1
chr_2743	gndA	VFG048953(gb|WP_012967596)	0	918	95.289	0.997863
chr_2750	rfbA	VFG005898(gb|WP_002904719)	1.12e-151	425	69.123	0.986159
chr_2751	KPHS_35560	VFG048815(gb|YP_005227856)	2.62e-135	384	62.329	0.986486
chr_2754	YE105_RS06220	VFG023800(gb|WP_071822701)	0	758	62.735	0.916928
chr_2758	galF	VFG048974(gb|WP_016946203)	0	569	91.864	0.989933
chr_2763	wcaJ	VFG048942(gb|WP_012967595)	0	661	68.172	1
chr_2764	cpsG	VFG019017(gb|WP_012304486)	0	737	74.342	0.997812
chr_2765	YE105_RS07900	VFG023783(gb|WP_020283358)	0	617	61.864	0.993644
chr_2766	KP1_RS17295	VFG048852(gb|WP_015875022)	0	537	62.654	1
chr_2768	A79E_RS08235	VFG048868(gb|WP_014907228)	0	540	77.044	0.987578
chr_2769	gmd	VFG048885(gb|WP_014907227)	0	699	88.649	0.989305
chr_2778	KVAR_RS07835	VFG048832(gb|WP_012967585)	0	542	66.491	0.994723
chr_2850	PSYR_RS13390	VFG044201(gb|WP_011267793)	0	666	69.027	0.9869
chr_2928	nmpC	VFG043568(gb|NP_460531)	8.63e-161	454	64	1
chr_2930	rcsB	VFG049010(gb|WP_004103995)	4.29e-153	423	96.759	1
chr_2998	YPA_RS10790	VFG002901(gb|WP_002209736)	2.34e-128	361	78.509	1
chr_3011	flk	VFG043069(gb|NP_461313)	0	516	76.946	1
chr_3080	acrB	VFG049146(gb|WP_012968813)	0	1357	64.637	0.971374
chr_3176	algU	VFG000121(gb|NP_249453)	7.54e-90	261	65.445	0.989637
chr_3191	clpV	VFG049189(gb|WP_014226431)	0	1654	94.749	1
chr_3290	luxS	VFG018243(gb|WP_005462534)	2.76e-98	281	76.023	0.994186
chr_3294	csrA	VFG010906(gb|WP_011213314)	1.00e-29	99	76.667	0.9375
chr_3346	rpoS	VFG000477(gb|NP_461845)	0	646	97.879	1
chr_3474	ASA_RS04230	VFG038906(gb|WP_005318058)	1.16e-81	242	66.99	0.966825
chr_3539	hemN	VFG013626(gb|WP_011272071)	0	531	66.94	0.955614
chr_3582	ibeB	VFG034657(gb|WP_000074210)	0	676	71.895	0.995652
chr_3710	tolC	VFG044140(gb|WP_002212186)	0	643	75.771	0.974194
chr_3717	rfaE	VFG000331(gb|WP_005693548)	0	684	70.172	0.978992
chr_3728	ureB	VFG006476(gb|WP_011115250)	0	735	63.958	0.994728
chr_3731	ureG	VFG019533(gb|WP_000238754)	1.29e-95	276	64.467	0.98995
chr_3735	sigA/rpoV	VFG026980(gb|YP_005923858)	3.41e-101	310	60.251	0.737654
chr_3860	ROD_RS23010	VFG042905(gb|WP_012908548)	4.44e-126	359	67.547	0.94306
chr_3862	ROD_RS23000	VFG042903(gb|WP_012908546)	1.51e-179	499	75	0.947368
chr_3863	tadA	VFG042902(gb|WP_012908545)	0	798	82.927	0.997788
chr_3866	ROD_RS22980	VFG042899(gb|WP_012908542)	1.24e-80	236	62.222	1
chr_3867	ROD_RS28615	VFG042898(gb|WP_024133061)	0	740	72.577	1
chr_3868	ROD_RS22970	VFG042897(gb|WP_167321453)	5.02e-46	144	78.824	0.977011
chr_3870	ROD_RS22960	VFG042895(gb|WP_148222149)	3.82e-88	260	62.128	1
chr_3871	mrsA/glmM	VFG013517(gb|WP_011608883)	0	608	73.508	0.941441
chr_3969	acrA	VFG049125(gb|WP_004136054)	4.05e-178	500	67.733	0.944584
chr_3970	acrB	VFG049146(gb|WP_012968813)	0	1687	79.47	0.971374
chr_4021	tufA	VFG046474(gb|WP_014714676)	0	652	81.679	0.997462
chr_4050	vfr	VFG042734(gb|NP_249343)	5.06e-99	286	67.327	0.943925
chr_4065	rpe	VFG046604(gb|WP_012280804)	7.06e-103	296	65.315	1
chr_4252	hemC	VFG013198(gb|WP_011608203)	1.01e-136	390	63.208	0.990654
chr_4264	wecC	VFG014138(gb|WP_003138473)	0	592	69.762	0.995261
chr_4265	wbjD/wecB	VFG007639(gb|WP_043920918)	0	533	70.904	0.946524
chr_4266	wzzE	VFG023778(gb|WP_005181087)	1.21e-176	493	68.75	0.938547
chr_4383	hemN	VFG013205(gb|WP_012341592)	0	672	69.027	0.993407
