# Supplementary material for: Identification and Pathogenicity Analysis of Huaxiibacter chinensis Qf-1 in Mink (Neogale vison)
Source: Microorganisms. 2025 Jul 8;13(7):1604. doi: 10.3390/microorganisms13071604 (PMC12300476; doi:10.3390/microorganisms13071604)
Supplement: Supplementary file 1 [file microorganisms-13-01604-s001.zip › Table S4 the summary of CARD of H. chinensis Qf-1.xlsx]

## Sheet: Sheet1
TableS4 the summary of CARD of H. chinensis Qf-1
ORF name	ARO_Accession	evalue	bitscore	Identity	stitle	CVTERM_ID	Model_Sequence_ID	Model_ID	Model_Name	ARO_Name	Protein_Accession	DNA_Accession	AMR_Gene_Family	Drug_Class	Resistance_Mechanism	CARD_Short_Name	aln_ratio
chr_1031	ARO:3000216	0	1971	92.946	Escherichia coli str. K-12 substr. MG1655	36355	5485	1104	acrB	acrB	AAC73564.1	U00096.3	resistance-nodulation-cell division (RND) antibiotic efflux pump	cephalosporin;disinfecting agents and antiseptics;fluoroquinolone antibiotic;glycylcycline;penam;phenicol antibiotic;rifamycin antibiotic;tetracycline antibiotic	antibiotic efflux	acrB	1
chr_1032	ARO:3004042	0	684	91.206	Enterobacter cloacae	41089	3995	2660	Enterobacter cloacae acrA	Enterobacter cloacae acrA	ABG77965.1	DQ679966.1	resistance-nodulation-cell division (RND) antibiotic efflux pump	cephalosporin;disinfecting agents and antiseptics;fluoroquinolone antibiotic;glycylcycline;penam;phenicol antibiotic;rifamycin antibiotic;tetracycline antibiotic	antibiotic efflux	Eclo_acrA	1
chr_1033	ARO:3003807	4.05e-132	367	81.86	Escherichia coli str. K-12 substr. MG1655	40492	5225	2306	Escherichia coli acrR with mutation conferring multidrug antibiotic resistance	Escherichia coli AcrAB-TolC with AcrR mutation conferring resistance to ciprofloxacin, tetracycline, and ceftazidime	AAC73566.1	U00096.3	resistance-nodulation-cell division (RND) antibiotic efflux pump	cephalosporin;disinfecting agents and antiseptics;fluoroquinolone antibiotic;glycylcycline;penam;phenicol antibiotic;rifamycin antibiotic;tetracycline antibiotic	antibiotic efflux;antibiotic target alteration	Ecol_AcrR_MULT	0.995349
chr_1046	ARO:3003049	0	772	72.744	Yersinia enterocolitica (type O:8)	39483	4555	507	rosB	rosB	AAC60780.1	U46859.1	major facilitator superfamily (MFS) antibiotic efflux pump	peptide antibiotic	antibiotic efflux	rosB	0.984014
chr_1047	ARO:3003048	3.22e-180	505	70.443	Yersinia enterocolitica (type O:8)	39482	4717	1261	rosA	rosA	AAC60781.1	U46859.1	major facilitator superfamily (MFS) antibiotic efflux pump	peptide antibiotic	antibiotic efflux	rosA	0.985366
chr_1103	ARO:3003379	2.37e-101	288	71.875	Salmonella enterica subsp. enterica serovar Agona str. SL483	39963	4674	1894	Salmonella enterica ramR mutants	Salmonella enterica ramR mutants	ACH50230.1	CP001138.1	resistance-nodulation-cell division (RND) antibiotic efflux pump	cephalosporin;disinfecting agents and antiseptics;fluoroquinolone antibiotic;glycylcycline;penam;phenicol antibiotic;rifamycin antibiotic;tetracycline antibiotic	antibiotic efflux;antibiotic target alteration	Sent_ramR	0.994819
chr_1105	ARO:3000823	7.97e-87	245	92.683	Enterobacter cloacae	37203	289	1665	ramA	ramA	AFK13828.1	JQ727668.1	General Bacterial Porin with reduced permeability to beta-lactams;resistance-nodulation-cell division (RND) antibiotic efflux pump	carbapenem;cephalosporin;cephamycin;disinfecting agents and antiseptics;fluoroquinolone antibiotic;glycylcycline;monobactam;penam;penem;phenicol antibiotic;rifamycin antibiotic;tetracycline antibiotic	antibiotic efflux;reduced permeability to antibiotic	ramA	0.991935
chr_1293	ARO:3003841	6.94e-142	393	85.333	Escherichia coli str. K-12 substr. MG1655	40534	5205	2331	kdpE	kdpE	AAC73788.1	U00096.3	kdpDE	aminoglycoside antibiotic	antibiotic efflux	kdpE	1
chr_1439	ARO:3001328	0	712	86.978	Escherichia coli	37727	561	37	Escherichia coli mdfA	Escherichia coli mdfA	AFH35853.1	JQ394987.1	major facilitator superfamily (MFS) antibiotic efflux pump	disinfecting agents and antiseptics;tetracycline antibiotic	antibiotic efflux	Ecol_mdfA	0.992683
chr_1446	ARO:3003751	1.11e-151	419	85.417	Escherichia coli str. K-12 substr. MG1655	40407	5371	2267	Escherichia coli nfsA mutations conferring resistance to nitrofurantoin	Escherichia coli nfsA mutations conferring resistance to nitrofurantoin	AAC73938.1	U00096.3	antibiotic resistant nfsA	nitrofuran antibiotic	antibiotic target alteration	Ecol_nfsA_NIT	1
chr_1501	ARO:3000535	0	634	49.846	Neisseria gonorrhoeae	36674	539	487	macB	macB	AAV85982.1	AY768532.1	ATP-binding cassette (ABC) antibiotic efflux pump	macrolide antibiotic	antibiotic efflux	macB	0.998447
chr_1529	ARO:3004721	1.69e-96	299	45.961	Mycobacterium tuberculosis H37Rv	42776	5598	3403	Mycobacterium tuberculosis rpsA mutations conferring resistance to pyrazinamide	Mycobacterium tuberculosis rpsA mutations conferring resistance to pyrazinamide	CCP44394.1	AL123456.3	pyrazinamide resistant rpsA	pyrazine antibiotic	antibiotic target alteration	Mtub_rpsA_PZA	0.738046
chr_1532	ARO:3003950	0	1135	94.158	Escherichia coli str. K-12 substr. MG1655	40720	5468	2423	msbA	msbA	AAC74000.1	U00096.3	ATP-binding cassette (ABC) antibiotic efflux pump	nitroimidazole antibiotic	antibiotic efflux	msbA	1
chr_1548	ARO:3003968	1.16e-139	399	54.663	Klebsiella pneumoniae subsp. pneumoniae HS11286	40739	5853	2434	Klebsiella pneumoniae OmpK36	Klebsiella pneumoniae OmpK36	YP_005228001.1	NC_016845.1	General Bacterial Porin with reduced permeability to beta-lactams	carbapenem;cephalosporin;cephamycin;monobactam;penam;penem	reduced permeability to antibiotic;resistance by absence	Kpne_OmpK36	1
chr_1569	ARO:3005044	0	605	85.714	Klebsiella pneumoniae	43242	6080	3787	OmpA	OmpA	CDO13836.1	FO834906.1	General Bacterial Porin with reduced permeability to peptide antibiotics	peptide antibiotic	reduced permeability to antibiotic	OmpA	0.973262
chr_1631	ARO:3001329	0	682	87.624	Escherichia coli O139:H28 str. E24377A	37728	4574	603	mdtG	mdtG	ABV18113.1	CP000800.1	major facilitator superfamily (MFS) antibiotic efflux pump	phosphonic acid antibiotic	antibiotic efflux	mdtG	0.990196
chr_1643	ARO:3001216	0	682	85.821	Escherichia coli str. K-12 substr. MG1655	37615	4493	375	mdtH	mdtH	AAC74149.2	U00096.1	major facilitator superfamily (MFS) antibiotic efflux pump	fluoroquinolone antibiotic	antibiotic efflux	mdtH	1
chr_1672	ARO:3004049	1.14e-164	452	93.033	Escherichia coli str. K-12 substr. MG1655	41114	5523	2681	Escherichia coli fabG mutations conferring resistance to triclosan	Escherichia coli fabG mutations conferring resistance to triclosan	AAC74177.1	U00096.3	antibiotic resistant fabG	disinfecting agents and antiseptics	antibiotic target alteration	Ecol_fabG_TRC	1
chr_1708	ARO:3007203	0	816	81.95	Klebsiella pneumoniae	45947	8508	5816	Klebsiella pneumoniae mutant PhoQ conferring resistance to colistin	Klebsiella pneumoniae mutant PhoQ conferring resistance to colistin	QWW12915.1	CP052761.1	ATP-binding cassette (ABC) antibiotic efflux pump;pmr phosphoethanolamine transferase;transmembrane protein conferring colistin resistance	macrolide antibiotic;peptide antibiotic	antibiotic efflux;antibiotic target alteration;resistance by absence	Kpne_PhoQ_CST	0.987705
chr_1709	ARO:3003585	3.71e-156	429	93.722	Klebsiella pneumoniae	40195	4715	1320	Klebsiella mutant PhoP conferring antibiotic resistance to colistin	Klebsiella mutant PhoP conferring antibiotic resistance to colistin	CDO13981.1	FO834906.1	ATP-binding cassette (ABC) antibiotic efflux pump;pmr phosphoethanolamine transferase;transmembrane protein conferring colistin resistance	macrolide antibiotic;peptide antibiotic	antibiotic efflux;antibiotic target alteration;resistance by absence	Kleb_PhoP_CST	1
chr_1735	ARO:3004127	5.70e-132	370	71.371	Escherichia coli O157:H7 str. Sakai	41253	5859	2789	Escherichia coli mipA	Escherichia coli mipA	NP_310518.1	NC_002695.2	MipA-interacting Protein	aminoglycoside antibiotic;fluoroquinolone antibiotic	reduced permeability to antibiotic;resistance by absence	Ecol_mipA	1
chr_186	ARO:3005047	0	954	83.002	Klebsiella pneumoniae subsp. rhinoscleromatis SB3432	43246	6086	3791	eptB	eptB	CCI79240.1	FO203501.1	pmr phosphoethanolamine transferase	peptide antibiotic	antibiotic target alteration	eptB	0.963415
chr_1865	ARO:3003953	6.71e-137	399	46.018	Haemophilus influenzae R2846	40723	5260	2425	hmrM	hmrM	ADO96486.1	CP002276.1	multidrug and toxic compound extrusion (MATE) transporter	disinfecting agents and antiseptics;fluoroquinolone antibiotic	antibiotic efflux	hmrM	0.971983
chr_1880	ARO:3003576	3.03e-180	516	48.555	Escherichia coli str. K-12 substr. W3110	40186	4556	516	eptA	eptA	BAE78116.1	AP009048.1	pmr phosphoethanolamine transferase	peptide antibiotic	antibiotic target alteration	eptA	0.945155
chr_1925	ARO:3005068	3.92e-71	215	46.835	Pseudomonas aeruginosa PAO1	43272	6101	3806	ParR	ParR	AAG05188.1	AE004091.2	Outer Membrane Porin (Opr);resistance-nodulation-cell division (RND) antibiotic efflux pump	aminoglycoside antibiotic;carbapenem;cephalosporin;cephamycin;disinfecting agents and antiseptics;fluoroquinolone antibiotic;macrolide antibiotic;monobactam;penam;penem;phenicol antibiotic;tetracycline antibiotic	antibiotic efflux;reduced permeability to antibiotic	ParR	0.974468
chr_193	ARO:3003370	0	789	98.223	Escherichia coli str. K-12 substr. MG1655	39954	5280	2147	Escherichia coli EF-Tu mutants conferring resistance to Enacyloxin IIa	Escherichia coli EF-Tu mutants conferring resistance to Enacyloxin IIa	AAC76364.1	U00096.3	elfamycin resistant EF-Tu	elfamycin antibiotic	antibiotic target alteration	Ecol_EFTu_ENC	1
chr_1944	ARO:3004580	1.53e-64	189	80	Klebsiella pneumoniae subsp. pneumoniae NTUH-K2044	42506	5313	3283	Klebsiella pneumoniae KpnE	Klebsiella pneumoniae KpnE	BAH63251.1	AP006725.1	small multidrug resistance (SMR) antibiotic efflux pump	aminoglycoside antibiotic;cephalosporin;disinfecting agents and antiseptics;macrolide antibiotic;peptide antibiotic;rifamycin antibiotic;tetracycline antibiotic	antibiotic efflux	Kpne_KpnE	1
chr_200	ARO:3003288	0	2676	97.168	Escherichia coli O157:H7 str. Sakai	39872	5493	627	Escherichia coli rpoB mutants conferring resistance to rifampicin	Escherichia coli rpoB mutants conferring resistance to rifampicin	BAB38333.1	BA000007.3	rifamycin-resistant beta-subunit of RNA polymerase (rpoB)	peptide antibiotic;rifamycin antibiotic	antibiotic target alteration;antibiotic target replacement	Ecol_rpoB_RIF	1
chr_201	ARO:3004681	0	1135	54.167	Clostridioides difficile 630	42730	5565	3380	Clostridioides difficile rpoC with mutation conferring resistance to vancomycin	Clostridioides difficile rpoC with mutation conferring resistance to vancomycin	AJP09758.1	CP010905.2	vancomycin-resistant beta prime subunit of RNA polymerase (rpoC)	glycopeptide antibiotic	antibiotic target alteration	Cdif_rpoC_VAN	0.867356
chr_2013	ARO:3000263	1.12e-34	113	50.962	Escherichia coli str. K-12 substr. W3110	36402	5219	1922	marA	marA	BAA15221.2	AP009048.1	General Bacterial Porin with reduced permeability to beta-lactams;resistance-nodulation-cell division (RND) antibiotic efflux pump	carbapenem;cephalosporin;cephamycin;disinfecting agents and antiseptics;fluoroquinolone antibiotic;glycylcycline;monobactam;penam;penem;phenicol antibiotic;rifamycin antibiotic;tetracycline antibiotic	antibiotic efflux;reduced permeability to antibiotic	marA	0.818898
chr_2014	ARO:3003922	0	681	91.304	Escherichia coli	40631	5460	2399	oqxA	oqxA	AAP43109.1	EU370913.1	resistance-nodulation-cell division (RND) antibiotic efflux pump	diaminopyrimidine antibiotic;fluoroquinolone antibiotic;glycylcycline;nitrofuran antibiotic;tetracycline antibiotic	antibiotic efflux	oqxA	1
chr_2015	ARO:3003923	0	2061	96.857	Escherichia coli	40632	5462	2400	oqxB	oqxB	AAP43110.2	EU370913.1	resistance-nodulation-cell division (RND) antibiotic efflux pump	diaminopyrimidine antibiotic;fluoroquinolone antibiotic;glycylcycline;nitrofuran antibiotic;tetracycline antibiotic	antibiotic efflux	oqxB	1
chr_2106	ARO:3000263	1.72e-86	245	92.857	Escherichia coli str. K-12 substr. W3110	36402	5219	1922	marA	marA	BAA15221.2	AP009048.1	General Bacterial Porin with reduced permeability to beta-lactams;resistance-nodulation-cell division (RND) antibiotic efflux pump	carbapenem;cephalosporin;cephamycin;disinfecting agents and antiseptics;fluoroquinolone antibiotic;glycylcycline;monobactam;penam;penem;phenicol antibiotic;rifamycin antibiotic;tetracycline antibiotic	antibiotic efflux;reduced permeability to antibiotic	marA	0.992126
chr_2107	ARO:3003378	3.33e-93	263	86.806	Escherichia coli str. K-12 substr. MG1655	39962	2097	431	Escherichia coli marR mutant conferring antibiotic resistance	Escherichia coli AcrAB-TolC with MarR mutations conferring resistance to ciprofloxacin and tetracycline	AAC74603.2	U00096.1	resistance-nodulation-cell division (RND) antibiotic efflux pump	cephalosporin;disinfecting agents and antiseptics;fluoroquinolone antibiotic;glycylcycline;penam;phenicol antibiotic;rifamycin antibiotic;tetracycline antibiotic	antibiotic efflux;antibiotic target alteration	Ecol_MarR_MULT	1
chr_2122	ARO:3002660	0	568	99.64	Pseudomonas aeruginosa	39060	467	1031	APH(6)-Id	APH(6)-Id	AAC23556.1	AF024602.1	APH(6)	aminoglycoside antibiotic	antibiotic inactivation	APH(6)-Id	1
chr_2123	ARO:3002639	0	539	99.251	Pseudomonas aeruginosa	39039	8275	1830	APH(3'')-Ib	APH(3'')-Ib	ABK33456.1	AF313472.2	APH(3'')	aminoglycoside antibiotic	antibiotic inactivation	APH(3'')-Ib	1
chr_2126	ARO:3003479	6.89e-156	427	100	Salmonella enterica subsp. enterica serovar Typhi str. CT18	40072	2090	276	tetR	tetR	CAD09823.1	AL513383.1	major facilitator superfamily (MFS) antibiotic efflux pump	tetracycline antibiotic	antibiotic efflux;antibiotic target alteration	tetR	0.995192
chr_2127	ARO:3000166	0	786	99.501	Gram-negative bacterium TC71	36305	325	458	tet(B)	tet(B)	BAC67143.1	AB089595.1	major facilitator superfamily (MFS) antibiotic efflux pump	tetracycline antibiotic	antibiotic efflux	tet(B)	1
chr_2129	ARO:3003511	8.81e-33	108	50.98	Escherichia coli str. K-12 substr. MG1655	40113	5276	2066	Escherichia coli soxS with mutation conferring antibiotic resistance	Escherichia coli soxS with mutation conferring antibiotic resistance	AAC77032.1	U00096.3	ATP-binding cassette (ABC) antibiotic efflux pump;General Bacterial Porin with reduced permeability to beta-lactams;major facilitator superfamily (MFS) antibiotic efflux pump;resistance-nodulation-cell division (RND) antibiotic efflux pump	carbapenem;cephalosporin;cephamycin;disinfecting agents and antiseptics;fluoroquinolone antibiotic;glycylcycline;monobactam;penam;penem;phenicol antibiotic;rifamycin antibiotic;tetracycline antibiotic	antibiotic efflux;antibiotic target alteration;reduced permeability to antibiotic	Ecol_soxS_MULT	0.953271
chr_2206	ARO:3004128	7.86e-165	462	64.737	Serratia sp. FS14	41254	5857	2790	Serratia marcescens Omp1	Serratia marcescens Omp1	AIA49384.1	CP005927.1	General Bacterial Porin with reduced permeability to beta-lactams	carbapenem;cephalosporin;cephamycin;fluoroquinolone antibiotic;monobactam;penam;penem;phenicol antibiotic;tetracycline antibiotic	reduced permeability to antibiotic;resistance by absence	Smar_Omp1	1
chr_2208	ARO:3004577	0	531	55.193	Acinetobacter baumannii	42497	5144	3280	Acinetobacter baumannii AmvA	Acinetobacter baumannii AmvA	ACQ82816.1	FJ911554.1	major facilitator superfamily (MFS) antibiotic efflux pump	disinfecting agents and antiseptics;macrolide antibiotic	antibiotic efflux	Abau_AmvA	0.993902
chr_2222	ARO:3003735	0	816	58.393	Staphylococcus aureus subsp. aureus MRSA252	40390	3510	2254	Staphylococcus aureus fusA with mutation conferring resistance to fusidic acid	Staphylococcus aureus fusA with mutation conferring resistance to fusidic acid	CAG39573.1	BX571856.1	antibiotic resistant fusA	fusidane antibiotic	antibiotic target alteration	Saur_fusA_FA	0.991342
chr_2266	ARO:3004122	0	566	77.66	Klebsiella pneumoniae	41247	4406	2785	Klebsiella pneumoniae OmpK37	Klebsiella pneumoniae OmpK37	CAA09666.1	AJ011502.1	General Bacterial Porin with reduced permeability to beta-lactams	carbapenem;cephalosporin;cephamycin;monobactam;penam;penem	reduced permeability to antibiotic	Kpne_OmpK37	1
chr_2325	ARO:3000775	0	1308	61.881	Acinetobacter baumannii	37155	4257	866	adeB	adeB	AAL14440.1	AF370885.1	resistance-nodulation-cell division (RND) antibiotic efflux pump	glycylcycline;tetracycline antibiotic	antibiotic efflux	adeB	0.973913
chr_2326	ARO:3004045	0	518	95.802	Escherichia coli str. K-12 substr. MG1655	41097	5254	2666	Escherichia coli fabI mutations conferring resistance to isoniazid and triclosan	Escherichia coli fabI mutations conferring resistance to isoniazid and triclosan	AAC74370.1	U00096.3	antibiotic resistant fabI	disinfecting agents and antiseptics;isoniazid-like antibiotic	antibiotic target alteration	Ecol_fabI_MULT	1
chr_2380	ARO:3000676	1.64e-59	176	93.519	Escherichia coli O157:H7 str. Sakai	37020	5476	1248	H-NS	H-NS	BAB35162.1	BA000007.3	major facilitator superfamily (MFS) antibiotic efflux pump;resistance-nodulation-cell division (RND) antibiotic efflux pump	cephalosporin;cephamycin;fluoroquinolone antibiotic;macrolide antibiotic;penam;tetracycline antibiotic	antibiotic efflux	H-NS	0.788321
chr_243	ARO:3004126	0	754	79.341	Escherichia coli O157:H7 str. Sakai	41252	8289	2788	Escherichia coli LamB	Escherichia coli LamB	BAB38442.1	BA000007.3	Sugar Porin (SP)	fluoroquinolone antibiotic;tetracycline antibiotic	reduced permeability to antibiotic;resistance by absence	Ecol_LamB	0.997758
chr_2459	ARO:3007421	0	771	65.893	Klebsiella pneumoniae	46177	8643	5924	Klebsiella pneumoniae PBP3 mutants conferring resistance to ceftazidime-avibactam	Klebsiella pneumoniae PBP3 mutants conferring resistance to ceftazidime-avibactam	CDO16001.1	FO834906.1	Penicillin-binding protein mutations conferring resistance to beta-lactam antibiotics	carbapenem;cephalosporin;cephamycin;monobactam;penam	antibiotic target alteration	Kpne_PBP3_BLA	0.952381
chr_2575	ARO:3000826	1.42e-91	264	71.676	Salmonella enterica subsp. enterica serovar Typhimurium str. LT2	37206	5397	228	sdiA	sdiA	AAL20862.1	AE006468.2	resistance-nodulation-cell division (RND) antibiotic efflux pump	cephalosporin;disinfecting agents and antiseptics;fluoroquinolone antibiotic;glycylcycline;penam;phenicol antibiotic;rifamycin antibiotic;tetracycline antibiotic	antibiotic efflux	sdiA	0.720833
chr_269	ARO:3003383	5.59e-72	207	93.458	Salmonella enterica subsp. enterica serovar Typhimurium str. LT2	39967	5363	1671	Salmonella serovars soxS with mutation conferring antibiotic resistance	Salmonella serovars soxS with mutation conferring antibiotic resistance	AAL23089.1	AE006468.2	ATP-binding cassette (ABC) antibiotic efflux pump;General Bacterial Porin with reduced permeability to beta-lactams;major facilitator superfamily (MFS) antibiotic efflux pump;resistance-nodulation-cell division (RND) antibiotic efflux pump	carbapenem;cephalosporin;cephamycin;disinfecting agents and antiseptics;fluoroquinolone antibiotic;glycylcycline;monobactam;penam;penem;phenicol antibiotic;rifamycin antibiotic;tetracycline antibiotic	antibiotic efflux;antibiotic target alteration;reduced permeability to antibiotic	Sent_soxS_MULT	1
chr_2692	ARO:3004122	3.22e-171	480	65.385	Klebsiella pneumoniae	41247	4406	2785	Klebsiella pneumoniae OmpK37	Klebsiella pneumoniae OmpK37	CAA09666.1	AJ011502.1	General Bacterial Porin with reduced permeability to beta-lactams	carbapenem;cephalosporin;cephamycin;monobactam;penam;penem	reduced permeability to antibiotic	Kpne_OmpK37	1
chr_270	ARO:3003381	1.82e-100	282	92.568	Escherichia coli str. K-12 substr. MG1655	39965	2074	1005	Escherichia coli soxR with mutation conferring antibiotic resistance	Escherichia coli soxR with mutation conferring antibiotic resistance	AAC77033.1	U00096.1	ATP-binding cassette (ABC) antibiotic efflux pump;major facilitator superfamily (MFS) antibiotic efflux pump;resistance-nodulation-cell division (RND) antibiotic efflux pump	cephalosporin;disinfecting agents and antiseptics;fluoroquinolone antibiotic;glycylcycline;penam;phenicol antibiotic;rifamycin antibiotic;tetracycline antibiotic	antibiotic efflux;antibiotic target alteration	Ecol_soxR_MULT	0.961039
chr_2718	ARO:3001327	0	767	86.709	Salmonella enterica subsp. enterica serovar Typhimurium	37726	4682	1752	MdtK	MdtK	AML99881.1	CP014358.1	multidrug and toxic compound extrusion (MATE) transporter	fluoroquinolone antibiotic	antibiotic efflux	MdtK	1
chr_2742	ARO:3003577	0	683	84.536	Escherichia coli str. K-12 substr. MG1655	40187	4591	842	ugd	ugd	AAC75089.1	U00096.1	pmr phosphoethanolamine transferase	peptide antibiotic	antibiotic target alteration	ugd	1
chr_2786	ARO:3000792	0	654	80.723	Escherichia coli str. K-12 substr. MG1655	37172	15	387	mdtA	mdtA	AAC75135.2	U00096.1	resistance-nodulation-cell division (RND) antibiotic efflux pump	aminocoumarin antibiotic	antibiotic efflux	mdtA	1
chr_2787	ARO:3000793	0	1828	89.038	Escherichia coli str. K-12 substr. MG1655	37173	215	820	mdtB	mdtB	AAC75136.1	U00096.1	resistance-nodulation-cell division (RND) antibiotic efflux pump	aminocoumarin antibiotic	antibiotic efflux	mdtB	1
chr_2788	ARO:3000794	0	1862	91.22	Escherichia coli str. K-12 substr. MG1655	37174	257	1315	mdtC	mdtC	AAC75137.1	U00096.1	resistance-nodulation-cell division (RND) antibiotic efflux pump	aminocoumarin antibiotic	antibiotic efflux	mdtC	1
chr_2790	ARO:3000829	0	894	92.918	Enterobacter cloacae subsp. cloacae ATCC 13047	37209	8725	986	baeS	baeS	ADF62939.1	CP001918.1	resistance-nodulation-cell division (RND) antibiotic efflux pump	aminocoumarin antibiotic;aminoglycoside antibiotic	antibiotic efflux	baeS	0.997859
chr_2791	ARO:3000828	9.26e-174	475	97.083	Enterobacter cloacae subsp. cloacae ATCC 13047	37208	8726	1337	baeR	baeR	ADF62940.1	CP001918.1	resistance-nodulation-cell division (RND) antibiotic efflux pump	aminocoumarin antibiotic;aminoglycoside antibiotic	antibiotic efflux	baeR	1
chr_2875	ARO:3007682	0	616	66.958	Klebsiella pneumoniae	46464	8739	6011	MdtQ	MdtQ	WMY66391.1	CP133868.1	Outer Membrane Porin (Opr)	carbapenem;cephalosporin;cephamycin;monobactam;penam;penem	reduced permeability to antibiotic	MdtQ	0.949896
chr_2924	ARO:3003952	0	982	88.665	Escherichia coli str. K-12 substr. MG1655	40722	5261	2424	YojI	YojI	AAC75271.1	U00096.3	ATP-binding cassette (ABC) antibiotic efflux pump	peptide antibiotic	antibiotic efflux	YojI	1
chr_2928	ARO:3003968	0	592	80.533	Klebsiella pneumoniae subsp. pneumoniae HS11286	40739	5853	2434	Klebsiella pneumoniae OmpK36	Klebsiella pneumoniae OmpK36	YP_005228001.1	NC_016845.1	General Bacterial Porin with reduced permeability to beta-lactams	carbapenem;cephalosporin;cephamycin;monobactam;penam;penem	reduced permeability to antibiotic;resistance by absence	Kpne_OmpK36	1
chr_2932	ARO:3007751	0	1697	95.507	Salmonella enterica subsp. enterica serovar Isangi	46531	8746	6016	Salmonella isangi gyrA conferring resistance to fluoroquinolones	Salmonella isangi gyrA conferring resistance to fluoroquinolones	WP_001281271.1	NZ_JARETA010000011.1	fluoroquinolone resistant gyrA	fluoroquinolone antibiotic;nybomycin-like antibiotic	antibiotic target alteration	Sisa_gyrA_FLO	0.98861
chr_2938	ARO:3003889	0	859	92.889	Escherichia coli str. K-12 substr. MC4100	40588	4617	2372	Escherichia coli GlpT with mutation conferring resistance to fosfomycin	Escherichia coli GlpT with mutation conferring resistance to fosfomycin	CDJ72593.1	HG738867.1	antibiotic-resistant GlpT	phosphonic acid antibiotic	antibiotic target alteration	Ecol_GlpT_FOF	0.995575
chr_3059	ARO:3003899	0	1105	96.174	Escherichia coli str. K-12 substr. MC4100	40601	3675	2377	Escherichia coli PtsI with mutation conferring resistance to fosfomycin	Escherichia coli PtsI with mutation conferring resistance to fosfomycin	CDJ72759.1	HG738867.1	antibiotic-resistant ptsI phosphotransferase	phosphonic acid antibiotic	antibiotic target alteration	Ecol_PtsI_FOF	1
chr_3080	ARO:3000491	0	1990	92.189	Escherichia coli str. K-12 substr. W3110	36630	5517	1427	acrD	acrD	BAA16344.1	AP009048.1	resistance-nodulation-cell division (RND) antibiotic efflux pump	aminoglycoside antibiotic	antibiotic efflux	acrD	1
chr_3273	ARO:3000676	2.32e-35	116	51.111	Escherichia coli O157:H7 str. Sakai	37020	5476	1248	H-NS	H-NS	BAB35162.1	BA000007.3	major facilitator superfamily (MFS) antibiotic efflux pump;resistance-nodulation-cell division (RND) antibiotic efflux pump	cephalosporin;cephamycin;fluoroquinolone antibiotic;macrolide antibiotic;penam;tetracycline antibiotic	antibiotic efflux	H-NS	0.985401
chr_3285	ARO:3000516	5.18e-123	341	92.614	Escherichia coli str. K-12 substr. MG1655	36655	5286	1330	emrR	emrR	AAC75731.1	U00096.3	major facilitator superfamily (MFS) antibiotic efflux pump	fluoroquinolone antibiotic	antibiotic efflux	emrR	1
chr_3286	ARO:3004588	0	687	86.923	Klebsiella sp. 4_1_44FAA	42518	5311	3298	Klebsiella pneumoniae KpnG	Klebsiella pneumoniae KpnG	EHL92831.1	ACWO01000051.1	major facilitator superfamily (MFS) antibiotic efflux pump	aminoglycoside antibiotic;carbapenem;cephalosporin;fluoroquinolone antibiotic;macrolide antibiotic;penam;penem;peptide antibiotic	antibiotic efflux	Kpne_KpnG	1
chr_3287	ARO:3004597	0	930	93.465	Escherichia coli KTE14	42528	5310	3299	Klebsiella pneumoniae KpnH	Klebsiella pneumoniae KpnH	EOU56998.1	ASTU01000063.1	major facilitator superfamily (MFS) antibiotic efflux pump	aminoglycoside antibiotic;carbapenem;cephalosporin;fluoroquinolone antibiotic;macrolide antibiotic;penam;penem;peptide antibiotic	antibiotic efflux	Kpne_KpnH	0.980469
chr_3294	ARO:3005069	9.25e-35	109	85.246	Pseudomonas aeruginosa	43273	6102	3807	rsmA	rsmA	AAC16242.1	AF061757.1	resistance-nodulation-cell division (RND) antibiotic efflux pump	diaminopyrimidine antibiotic;fluoroquinolone antibiotic;phenicol antibiotic	antibiotic efflux	rsmA	1
chr_34	ARO:3003893	5.11e-135	373	92.347	Escherichia coli str. K-12 substr. MC4100	40595	3671	2376	Escherichia coli UhpA with mutation conferring resistance to fosfomycin	Escherichia coli uhpA with mutation conferring resistance to fosfomycin	CDJ73205.1	HG738867.1	antibiotic-resistant UhpT	phosphonic acid antibiotic	antibiotic target alteration	Ecol_uhpA_FOF	1
chr_3408	ARO:3004153	1.35e-141	395	65.53	Mycobacterium tuberculosis H37Rv	41300	5390	2803	Mycobacterium tuberculosis thyA with mutation conferring resistance to para-aminosalicylic acid	Mycobacterium tuberculosis thyA with mutation conferring resistance to para-aminosalicylic acid	CCP45563.1	AL123456.3	aminosalicylate resistant thymidylate synthase	salicylic acid antibiotic	antibiotic target alteration	Mtub_thyA_PAS	1
chr_341	ARO:3001843	0	644	78.74	Enterobacter cloacae	38243	1911	401	ACT-22	ACT-22	AHM76774.1	KF992027.1	ACT beta-lactamase	carbapenem;cephalosporin;cephamycin;penam	antibiotic inactivation	ACT-22	1
chr_342	ARO:3007491	9.59e-129	365	62.369	Pseudomonas aeruginosa PAO1	46259	8683	5961	Pseudomonas aeruginosa ampR with mutation conferring resistance to aztreonam	Pseudomonas aeruginosa ampR with mutation conferring resistance to aztreonam	P24734.3	AE004091.2	PDC beta-lactamase;ampC-type beta-lactamase	carbapenem;cephalosporin;monobactam;penam	antibiotic inactivation	Paer_ampR_ATM	0.969595
chr_3682	ARO:3003939	0	1467	94.149	Salmonella enterica subsp. enterica serovar Typhimurium str. LT2	40662	5266	2410	Salmonella enterica parC conferring resistance to fluoroquinolones	Salmonella enterica parC conferring resistance to fluoroquinolones	AAL22048.1	AE006468.2	fluoroquinolone resistant parC	fluoroquinolone antibiotic	antibiotic target alteration	Sent_parC_FLO	1
chr_3688	ARO:3003582	1.29e-76	227	54.673	Pseudomonas aeruginosa PAO1	40192	5429	632	basR	basR	AAG08162.1	AE004091.2	pmr phosphoethanolamine transferase	peptide antibiotic	antibiotic efflux;antibiotic target alteration	basR	0.968326
chr_37	ARO:3003890	0	850	92.842	Escherichia coli str. K-12 substr. MC4100	40592	3667	2373	Escherichia coli UhpT with mutation conferring resistance to fosfomycin	Escherichia coli UhpT with mutation conferring resistance to fosfomycin	CDJ73208.1	HG738867.1	antibiotic-resistant UhpT	phosphonic acid antibiotic	antibiotic target alteration	Ecol_UhpT_FOF	0.99568
chr_3705	ARO:3003317	0	1266	95.866	Salmonella enterica subsp. enterica serovar Typhimurium str. LT2	39901	5465	1323	Salmonella serovars parE conferring resistance to fluoroquinolones	Salmonella serovars parE conferring resistance to fluoroquinolones	AAL22055.1	AE006468.2	fluoroquinolone resistant parE	fluoroquinolone antibiotic	antibiotic target alteration	Sser_parE_FLO	0.998413
chr_3710	ARO:3000237	0	837	85.371	Escherichia coli	36376	563	826	TolC	TolC	ACN32294.1	FJ768952.1	ATP-binding cassette (ABC) antibiotic efflux pump;major facilitator superfamily (MFS) antibiotic efflux pump;resistance-nodulation-cell division (RND) antibiotic efflux pump	aminocoumarin antibiotic;aminoglycoside antibiotic;carbapenem;cephalosporin;cephamycin;disinfecting agents and antiseptics;fluoroquinolone antibiotic;glycylcycline;macrolide antibiotic;penam;penem;peptide antibiotic;phenicol antibiotic;rifamycin antibiotic;tetracycline antibiotic	antibiotic efflux	TolC	0.99596
chr_3722	ARO:3002986	0	510	93.407	Escherichia coli str. K-12 substr. MG1655	39420	4677	1820	bacA	bacA	AAC76093.1	U00096.3	undecaprenyl pyrophosphate related proteins	peptide antibiotic	antibiotic target alteration	bacA	1
chr_3872	ARO:3003386	0	544	92.199	Escherichia coli str. K-12 substr. MG1655	39970	5412	29	Escherichia coli folP with mutation conferring resistance to sulfonamides	Escherichia coli folP with mutation conferring resistance to sulfonamides	AAC76209.2	U00096.3	sulfonamide resistant dihydropteroate synthase folP	sulfonamide antibiotic;sulfone antibiotic	antibiotic target alteration	Ecol_folP_SLF	1
chr_3879	ARO:3003582	6.29e-65	197	47.005	Pseudomonas aeruginosa PAO1	40192	5429	632	basR	basR	AAG08162.1	AE004091.2	pmr phosphoethanolamine transferase	peptide antibiotic	antibiotic efflux;antibiotic target alteration	basR	0.9819
chr_3888	ARO:3003775	0	800	93.556	Escherichia coli ATCC 25922	40451	3548	2284	Escherichia coli murA with mutation conferring resistance to fosfomycin	Escherichia coli murA with mutation conferring resistance to fosfomycin	AIL15701.1	CP009072.1	antibiotic-resistant murA transferase	phosphonic acid antibiotic	antibiotic target alteration	Ecol_murA_FOF	1
chr_3892	ARO:3005042	5.32e-94	268	74.317	Escherichia coli	43240	6078	3785	mlaD	mlaD	VWQ04090.1	LR730402.1	ATP-binding cassette (ABC) antibiotic efflux pump	glycopeptide antibiotic;oxazolidinone antibiotic	antibiotic efflux	mlaD	1
chr_3894	ARO:3005041	4.19e-169	465	90.226	Escherichia coli	43239	6077	3784	mlaF	mlaF	VWQ04088.1	LR730402.1	ATP-binding cassette (ABC) antibiotic efflux pump	glycopeptide antibiotic;oxazolidinone antibiotic	antibiotic efflux	mlaF	0.988848
chr_3969	ARO:3000499	0	562	74.413	Escherichia coli str. K-12 substr. MG1655	36638	333	1445	AcrE	AcrE	AAC76297.1	U00096.1	resistance-nodulation-cell division (RND) antibiotic efflux pump	cephalosporin;cephamycin;fluoroquinolone antibiotic;penam	antibiotic efflux	AcrE	0.994805
chr_3970	ARO:3000502	0	1759	83.446	Escherichia coli str. K-12 substr. MG1655	36641	700	1437	AcrF	AcrF	AAC76298.1	U00096.1	resistance-nodulation-cell division (RND) antibiotic efflux pump	cephalosporin;cephamycin;fluoroquinolone antibiotic;penam	antibiotic efflux	AcrF	0.999033
chr_4	ARO:3007752	0	1559	94.527	Salmonella enterica subsp. enterica serovar Isangi	46533	8747	6017	Salmonella isangi gyrB conferring resistance to fluoroquinolones	Salmonella isangi gyrB conferring resistance to fluoroquinolones	WP_000072047.1	NZ_JARETA010000016.1	fluoroquinolone resistant gyrB	aminocoumarin antibiotic;fluoroquinolone antibiotic	antibiotic target alteration	Sisa_gyrB_FLO	1
chr_4000	ARO:3007527	1.24e-59	180	54.819	Bacillus subtilis subsp. subtilis str. 168	46298	8692	5969	Bacillus subtilis rpsE mutations conferring resistance to spectinomycin	Bacillus subtilis rpsE mutations conferring resistance to spectinomycin	NP_388014.1	NC_000964.3	spectinomycin resistant rpsE	aminoglycoside antibiotic	antibiotic target alteration	Bsub_rpsE_SPT	1
chr_4002	ARO:3003737	3.04e-48	152	46.023	Staphylococcus aureus subsp. aureus JKD6159	40392	4642	2256	Staphylococcus aureus fusE with mutation conferring resistance to fusidic acid	Staphylococcus aureus fusE with mutation conferring resistance to fusidic acid	ADL24064.1	CP002114.2	antibiotic resistant fusE	fusidane antibiotic	antibiotic target alteration	Saur_fusE_FA	0.983146
chr_4016	ARO:3004956	1.13e-78	231	55.172	Neisseria gonorrhoeae	43142	8334	5763	Neisseria gonorrhoeae rpld	Neisseria gonorrhoeae rpld	WP_003690088.1	AE004969.1	50S rRNA with mutation conferring resistance to macrolide antibiotics	glycopeptide antibiotic;macrolide antibiotic	antibiotic target alteration	Ngon_rpld	0.985437
chr_4017	ARO:3005081	2.13e-63	192	53.11	Thermus thermophilus HB27	43289	6113	3817	Thermus thermophilus uL3 mutations conferring resistance to pleuromutilin antibiotics	Thermus thermophilus uL3 mutations conferring resistance to pleuromutilin antibiotics	AAS81670.1	AE017221.1	Ribosomal protein mutation conferring resistance to pleuromutilin antibiotics	pleuromutilin antibiotic	antibiotic target alteration	Tthe_uL3_PLM	0.990291
chr_4018	ARO:3003930	8.00e-49	148	70.588	Neisseria gonorrhoeae FA 1090	40640	5267	2406	rpsJ	rpsJ	AAW90462.1	AE004969.1	tetracycline-resistant ribosomal protection protein	tetracycline antibiotic	antibiotic target protection	rpsJ	0.990291
chr_4021	ARO:3003369	0	787	97.97	Escherichia coli CFT073	39953	4655	2158	Escherichia coli EF-Tu mutants conferring resistance to Pulvomycin	Escherichia coli EF-Tu mutants conferring resistance to Pulvomycin	AAN82549.1	AE014075.1	elfamycin resistant EF-Tu	elfamycin antibiotic	antibiotic target alteration	Ecol_EFTu_PLV	0.963325
chr_4022	ARO:3003735	0	807	59.429	Staphylococcus aureus subsp. aureus MRSA252	40390	3510	2254	Staphylococcus aureus fusA with mutation conferring resistance to fusidic acid	Staphylococcus aureus fusA with mutation conferring resistance to fusidic acid	CAG39573.1	BX571856.1	antibiotic resistant fusA	fusidane antibiotic	antibiotic target alteration	Saur_fusA_FA	0.992785
chr_4024	ARO:3003395	3.17e-60	178	68.548	Mycobacterium tuberculosis CDC1551	39979	2087	1197	Mycobacterium tuberculosis rpsL mutations conferring resistance to Streptomycin	Mycobacterium tuberculosis rpsL mutations conferring resistance to Streptomycin	AAK44936.1	AE000516.1	antibiotic-resistant rpsL	aminoglycoside antibiotic	antibiotic target alteration	Mtub_rpsL_STR	1
chr_4050	ARO:3000518	1.13e-157	431	98.571	Escherichia coli str. K-12 substr. W3110	36657	4752	869	CRP	CRP	BAE77933.1	AP009048.1	resistance-nodulation-cell division (RND) antibiotic efflux pump	fluoroquinolone antibiotic;macrolide antibiotic;penam	antibiotic efflux	CRP	1
chr_418	ARO:3004657	2.22e-100	288	61.951	Proteus mirabilis	42696	5537	3357	catA4	catA4	AAA25655.1	M11587.1	chloramphenicol acetyltransferase (CAT)	phenicol antibiotic	antibiotic inactivation	catA4	0.940092
chr_4251	ARO:3003900	0	1652	93.042	Escherichia coli str. K-12 substr. MC4100	40602	5882	2378	Escherichia coli CyaA with mutation conferring resistance to fosfomycin	Escherichia coli cyaA with mutation conferring resistance to fosfomycin	CDJ73082.1	HG738867.1	antibiotic-resistant cya adenylate cyclase	phosphonic acid antibiotic	antibiotic target alteration	Ecol_cyaA_FOF	1
chr_4300	ARO:3005102	0	768	57.143	Mycobacterium tuberculosis H37Rv	43317	6146	3834	Mycobacterium tuberculosis katG mutations conferring resistance to prothionamide	Mycobacterium tuberculosis katG mutations conferring resistance to prothionamide	CCP44675.1	AL123456.3	prothionamide resistant katG	thioamide antibiotic	antibiotic target alteration	Mtub_katG_PTO	0.989189
chr_4329	ARO:3004054	1.44e-63	195	47.368	Pseudomonas aeruginosa	41119	4526	2685	Pseudomonas aeruginosa CpxR	Pseudomonas aeruginosa CpxR	SIP52035.1	LT673656.1	resistance-nodulation-cell division (RND) antibiotic efflux pump	aminocoumarin antibiotic;aminoglycoside antibiotic;carbapenem;cephalosporin;cephamycin;diaminopyrimidine antibiotic;fluoroquinolone antibiotic;macrolide antibiotic;monobactam;penam;penem;peptide antibiotic;phenicol antibiotic;sulfonamide antibiotic;tetracycline antibiotic	antibiotic efflux	Paer_CpxR	0.982222
chr_4330	ARO:3000830	0	816	94.092	Escherichia coli O157:H7 str. Sakai	37210	5407	152	cpxA	cpxA	BAB38260.1	BA000007.3	resistance-nodulation-cell division (RND) antibiotic efflux pump	aminocoumarin antibiotic;aminoglycoside antibiotic	antibiotic efflux	cpxA	1
chr_537	ARO:3002804	3.24e-93	263	87.234	Enterobacter cloacae	39238	341	35	FosA2	FosA2	ACC85616.1	EU487198.1	fosfomycin thiol transferase	phosphonic acid antibiotic	antibiotic inactivation	FosA2	1
chr_618	ARO:3003511	9.02e-37	124	55.769	Escherichia coli str. K-12 substr. MG1655	40113	5276	2066	Escherichia coli soxS with mutation conferring antibiotic resistance	Escherichia coli soxS with mutation conferring antibiotic resistance	AAC77032.1	U00096.3	ATP-binding cassette (ABC) antibiotic efflux pump;General Bacterial Porin with reduced permeability to beta-lactams;major facilitator superfamily (MFS) antibiotic efflux pump;resistance-nodulation-cell division (RND) antibiotic efflux pump	carbapenem;cephalosporin;cephamycin;disinfecting agents and antiseptics;fluoroquinolone antibiotic;glycylcycline;monobactam;penam;penem;phenicol antibiotic;rifamycin antibiotic;tetracycline antibiotic	antibiotic efflux;antibiotic target alteration;reduced permeability to antibiotic	Ecol_soxS_MULT	0.971963
chr_665	ARO:3003105	4.86e-57	173	53.75	Plasmid pAZ1	39679	69	511	dfrA3	dfrA3	AAA25550.1	J03306.1	trimethoprim resistant dihydrofolate reductase dfr	diaminopyrimidine antibiotic	antibiotic target replacement	dfrA3	0.987654
chr_671	ARO:3005059	0	1316	79.214	Klebsiella pneumoniae subsp. pneumoniae KPNIH10	43261	6094	3799	LptD	LptD	AIA35096.1	CP007727.1	ATP-binding cassette (ABC) antibiotic efflux pump	aminocoumarin antibiotic;carbapenem;peptide antibiotic;rifamycin antibiotic	antibiotic efflux	LptD	1
chr_693	ARO:3003843	0	527	80.128	Escherichia coli	40537	8636	5921	leuO	leuO	VWQ00850.1	LR730402.1	major facilitator superfamily (MFS) antibiotic efflux pump	disinfecting agents and antiseptics;nucleoside antibiotic	antibiotic efflux	leuO	0.993631
chr_701	ARO:3007421	0	1150	94.728	Klebsiella pneumoniae	46177	8643	5924	Klebsiella pneumoniae PBP3 mutants conferring resistance to ceftazidime-avibactam	Klebsiella pneumoniae PBP3 mutants conferring resistance to ceftazidime-avibactam	CDO16001.1	FO834906.1	Penicillin-binding protein mutations conferring resistance to beta-lactam antibiotics	carbapenem;cephalosporin;cephamycin;monobactam;penam	antibiotic target alteration	Kpne_PBP3_BLA	1
chr_713	ARO:3003574	3.34e-118	339	51.178	Acinetobacter baumannii	40184	4644	2251	LpxC	LpxC	AJF83452.1	CP010781.1	Acinetobacter mutant Lpx gene conferring resistance to colistin	peptide antibiotic	antibiotic target alteration	LpxC	0.986667
chr_794	ARO:3003573	4.78e-97	282	51.751	Acinetobacter baumannii	40183	4645	2249	LpxA	LpxA	AJF82049.1	CP010781.1	Acinetobacter mutant Lpx gene conferring resistance to colistin	peptide antibiotic	antibiotic target alteration	LpxA	0.980916
chr_875	ARO:3004122	5.61e-154	435	61.333	Klebsiella pneumoniae	41247	4406	2785	Klebsiella pneumoniae OmpK37	Klebsiella pneumoniae OmpK37	CAA09666.1	AJ011502.1	General Bacterial Porin with reduced permeability to beta-lactams	carbapenem;cephalosporin;cephamycin;monobactam;penam;penem	reduced permeability to antibiotic	Kpne_OmpK37	1
chr_903	ARO:3003893	9.12e-56	173	47.549	Escherichia coli str. K-12 substr. MC4100	40595	3671	2376	Escherichia coli UhpA with mutation conferring resistance to fosfomycin	Escherichia coli uhpA with mutation conferring resistance to fosfomycin	CDJ73205.1	HG738867.1	antibiotic-resistant UhpT	phosphonic acid antibiotic	antibiotic target alteration	Ecol_uhpA_FOF	0.994898
chr_919	ARO:3001329	1.74e-162	459	60.814	Escherichia coli O139:H28 str. E24377A	37728	4574	603	mdtG	mdtG	ABV18113.1	CP000800.1	major facilitator superfamily (MFS) antibiotic efflux pump	phosphonic acid antibiotic	antibiotic efflux	mdtG	0.960784
chr_948	ARO:3005040	1.53e-27	94.7	51.163	Pseudomonas aeruginosa	43238	6076	3783	YajC	YajC	TKW44661.1	VAOQ01003483.1	resistance-nodulation-cell division (RND) antibiotic efflux pump	cephalosporin;disinfecting agents and antiseptics;fluoroquinolone antibiotic;glycopeptide antibiotic;glycylcycline;oxazolidinone antibiotic;penam;phenicol antibiotic;rifamycin antibiotic;tetracycline antibiotic	antibiotic efflux	YajC	0.758929
